# Supplementary material for: Health reference intervals and values for common bottlenose dolphins (Tursiops truncatus), Indo-Pacific bottlenose dolphins (Tursiops aduncus), Pacific white-sided dolphins (Lagenorhynchus obliquidens), and beluga whales (Delphinapterus leucas)
Source: PLoS One. 2021 Aug 30;16(8):e0250332. doi: 10.1371/journal.pone.0250332 (PMC8405036; doi:10.1371/journal.pone.0250332)
Supplement: S1 Data — (XLSX) [file pone.0250332.s001.xlsx]

## Sheet: Sheet1
Species	Diagnostic Laboratory	Variable	n	Mean	Median	SD	Min	Max	IQR
Tursiops truncatus	AHDC	Hematocrit (%)	116	42.531	43	2.68044	36	48	3
Tursiops truncatus	AHDC	Hemoglobin (g/dL)	114	14.3719	14.4	0.842406	12.4	16.1	1.075
Tursiops truncatus	AHDC	RBC (mill/uL)	116	3.27414	3.3	0.270947	2.7	3.8	0.4
Tursiops truncatus	AHDC	MCV (fL)	118	130.458	131	6.55111	116	143	9
Tursiops truncatus	AHDC	MCH (pg)	117	44.2821	45	2.66473	38	49	4
Tursiops truncatus	AHDC	MCHC (g/dL)	120	33.9583	34	1.07215	32	36	2
Tursiops truncatus	AHDC	RDW (%)	117	13.1906	13.1	0.821897	11.7	15.5	1.3
Tursiops truncatus	AHDC	Reticulocyte Count (%)	113	2.47965	2.2	1.1977	0.5	5.9	1.6
Tursiops truncatus	AHDC	Absolute Reticulocyte Count (thou/uL)	112	79.3464	72.2	35.9046	18.9	167.4	52.375
Tursiops truncatus	AHDC	Nucleated Red Blood Cells (/100 WBC)	119	0.672269	0	1.21508	0	7	1
Tursiops truncatus	AHDC	WBC (thou/uL)	113	5.40354	5.4	1.13805	3.1	8.4	1.7
Tursiops truncatus	AHDC	Segmented Neutrophils (thou/uL)	114	3.34386	3.2	0.948873	1.7	5.6	1.4
Tursiops truncatus	AHDC	Band Neutrophils (thou/uL)	119	0.000840336	0	0.00916698	0	0.1	0
Tursiops truncatus	AHDC	Lymphocytes(thou/uL)	117	1.1265	1.1	0.521337	0.2	2.3	0.7
Tursiops truncatus	AHDC	Monocytes (thou/uL)	117	0.192308	0.2	0.140905	0	0.5	0.2
Tursiops truncatus	AHDC	Eosinophils (thou/uL)	114	0.65614	0.7	0.317634	0	1.3	0.4
Tursiops truncatus	AHDC	Basophils (thou/uL)	120	0.01	0	0.0301258	0	0.1	0
Tursiops truncatus	AHDC	Platelet Count (thou/uL)	113	111.956	111	22.4783	69	157	36
Tursiops truncatus	AHDC	MPV (fL)	114	14.7307	14.6	1.91326	10.7	19.1	2.9
Tursiops truncatus	AHDC	TP-Ref (g/dL)	109	7.46881	7.5	0.521518	6.5	8.6	0.7
Tursiops truncatus	AHDC	Sodium (mEq/L)	116	156.353	156	2.06946	150	163	3
Tursiops truncatus	AHDC	Potassium (mEq/L)	114	3.73333	3.75	0.278004	3	4.4	0.3
Tursiops truncatus	AHDC	Chloride (mEq/L)	117	118.299	118	2.16263	113	123	3
Tursiops truncatus	AHDC	Bicarbonate (mEq/L)	115	24.4087	25	2.51973	17	30	4
Tursiops truncatus	AHDC	Anion Gap (mEq/L)	116	17.6207	17	2.79644	12	33	3
Tursiops truncatus	AHDC	Na/K Ratio	114	41.5789	42	3.30699	32	50	4.75
Tursiops truncatus	AHDC	Urea Nitrogen (mg/dL)	113	47.9027	48	5.79711	35	60	9
Tursiops truncatus	AHDC	Creatinine (mg/dL)	114	1.50877	1.5	0.220844	1.1	2.1	0.2
Tursiops truncatus	AHDC	Calcium (mg/dL)	114	9.20789	9.2	0.369679	8.4	10.1	0.4
Tursiops truncatus	AHDC	Phosphate (mg/dL)	119	4.63109	4.6	0.677451	2.9	6.3	0.7
Tursiops truncatus	AHDC	Magnesium (mEq/L)	114	1.6386	1.7	0.126567	1.3	1.9	0.1
Tursiops truncatus	AHDC	Total Protein (g/dL)	107	6.57944	6.6	0.372837	5.6	7.3	0.5
Tursiops truncatus	AHDC	Albumin (g/dL)	112	5.02768	5	0.265157	4.4	5.6	0.425
Tursiops truncatus	AHDC	Globulin (g/dL)	114	1.58772	1.6	0.387673	0.9	2.5	0.6
Tursiops truncatus	AHDC	A/G Ratio	114	3.22807	3.15	0.840618	1.6	5.4	1.2
Tursiops truncatus	AHDC	Glucose (mg/dL)	111	91.5225	92	10.9957	70	112	17.5
Tursiops truncatus	AHDC	ALT (U/L)	113	45.0708	43	17.4411	12	102	20
Tursiops truncatus	AHDC	AST (U/L)	114	280.974	259	99.5538	140	585	108.5
Tursiops truncatus	AHDC	Alkaline Phosphatase (U/L)	115	348.096	324	160.06	102	708	240.5
Tursiops truncatus	AHDC	GGT (U/L)	115	27.2174	25	9.56674	12	61	8.5
Tursiops truncatus	AHDC	Total Bilirubin (mg/dL)	115	0.0678261	0.1	0.0469188	0	0.1	0.1
Tursiops truncatus	AHDC	Direct Bilirubin (mg/dL)	120	0.0325	0	0.0470339	0	0.1	0.1
Tursiops truncatus	AHDC	Indirect Bilirubin (mg/dL)	119	0.0420168	0	0.0512485	0	0.2	0.1
Tursiops truncatus	AHDC	Amylase (U/L)	119	<3	3	<3	3	3	0
Tursiops truncatus	AHDC	Lipase (U/L)	115	6.46957	6	0.948884	5	9	1
Tursiops truncatus	AHDC	Cholesterol (mg/dL)	114	167.781	165	25.5134	120	224	34.5
Tursiops truncatus	AHDC	Creatine Kinase (U/L)	116	131.517	128	32.901	67	207	49.75
Tursiops truncatus	AHDC	LDH (U/L)	113	411.407	407	73.0883	236	605	94
Tursiops truncatus	AHDC	Iron (ug/dL)	114	183.061	178	70.3124	62	345	107.25
Tursiops truncatus	AHDC	TIBC (ug/dL)	114	298.333	302	46.6024	192	406	65
Tursiops truncatus	AHDC	FE saturation (%)	120	64.9667	65	24.4956	24	100	45.25
Tursiops truncatus	AHDC	Lipemia	119	5.85714	6	2.3696	0	13	3
Tursiops truncatus	AHDC	Hemolysis	112	10.1339	9	7.7384	0	33	7
Tursiops truncatus	AHDC	Icterus	120	0	0	0	0	0	0
Tursiops truncatus	AHDC	Triglycerides (mg/dL)	110	51.0455	48	16.6785	21	99	20
Tursiops truncatus	AHDC	Fibrinogen (mg/dL)	114	206.333	203	33.7937	132	320	38.25
Tursiops truncatus	UNAM	Hematocrit (%)	156	41.8654	42	2.42324	31	47	4
Tursiops truncatus	UNAM	Hemoglobin (g/L)	153	144.967	145	7.18681	125	161	9
Tursiops truncatus	UNAM	Erythrocytes (x 10^12/L)	157	3.45287	3.2	1.9934	2.5	28	0.4
Tursiops truncatus	UNAM	VGM (fL)	155	127.316	128	9.57795	104	147	13
Tursiops truncatus	UNAM	CGMH (g/L)	156	346.372	346	11.7222	315	376	14
Tursiops truncatus	UNAM	Reticulocytes (x 10^9/L)	151	1.41325	1.3	0.6659	0	3.1	0.9
Tursiops truncatus	UNAM	Platelets (x 10^9/L)	148	125.277	124	37.6202	62	208	66
Tursiops truncatus	UNAM	Total Solids (g/L)	155	72.2	70	5.28954	60	86	8
Tursiops truncatus	UNAM	Leukocytes (x 10^9/L)	150	5.54667	5.5	1.10676	3.1	8.3	1.4
Tursiops truncatus	UNAM	Segmented Neutrophils (x 10^9/L)	147	3.28095	3.3	0.767966	1.3	5.1	0.95
Tursiops truncatus	UNAM	Band Neutrophils (x 10^9/L)	157	0.00191083	0	0.0177999	0	0.2	0
Tursiops truncatus	UNAM	Metamyelocytes (x 10^9/L)	157	0	0	0	0	0	0
Tursiops truncatus	UNAM	Myelocytes (x 10^9/L)	157	0	0	0	0	0	0
Tursiops truncatus	UNAM	Lymphocytes (x 10^9/L)	151	1.24305	1.2	0.477565	0.2	2.3	0.7
Tursiops truncatus	UNAM	Monocytes (x 10^9/L)	155	0.180645	0.2	0.0905228	0	0.4	0.1
Tursiops truncatus	UNAM	Eosinophiles (x 10^9/L)	151	0.742384	0.7	0.371921	0.1	1.5	0.5
Tursiops truncatus	UNAM	Basophils (x 10^9/L)	155	0	0	0	0	0	0
Tursiops truncatus	UNAM	RDW%	155	15.0652	15	0.809328	13.2	18.9	1
Tursiops truncatus	UNAM	RDWa	155	106.814	106.7	8.19164	85.6	121.2	11.15
Tursiops truncatus	UNAM	MHC	156	43.7949	44.05	5.72987	10.7	51.1	5
Tursiops truncatus	UNAM	MPV	150	12.4667	11.8	4.63971	9.6	46.3	0.975
Tursiops truncatus	UNAM	Nucleated erythrocytes (/100 Leuc)	148	0.898649	1	1.09258	0	4	2
Tursiops truncatus	UNAM	Fb (g/L)	149	1.86577	2	0.361261	1	3	0
Tursiops truncatus	UNAM	Pt/Fin	80	35.375	35	3.75306	21	41	4
Tursiops truncatus	UNAM	Glucose (mmol/L)	155	5.48426	5.5	0.710474	3.9	6.9	1.1
Tursiops truncatus	UNAM	Urea (mmol/L)	156	16.1288	16.05	1.91601	11.8	20.4	2.575
Tursiops truncatus	UNAM	Creatinine (μmol/L)	154	139.123	137	19.1759	96	184	27.75
Tursiops truncatus	UNAM	Cholesterol (mmol/L)	156	5.31551	5.235	1.02099	3.42	8.36	1.3775
Tursiops truncatus	UNAM	Total bilirubin (μmol/L)	160	2.4175	1.9	1.67844	0.6	9.7	1.3
Tursiops truncatus	UNAM	Conjugated bilirubin (μmol/L)	159	0.789308	0.8	0.248436	0.3	1.6	0.3
Tursiops truncatus	UNAM	Unconjugated bilirubin (μmol/L)	158	1.58228	1.1	1.49413	0.1	8.7	1.2
Tursiops truncatus	UNAM	ALT (U/L)	153	42.1503	37	19.9472	14	113	23
Tursiops truncatus	UNAM	AST (U/L)	152	298.579	289.5	97.3199	118	584	134.25
Tursiops truncatus	UNAM	FA (U/L)	159	539.736	507	239.381	119	1031	387.5
Tursiops truncatus	UNAM	GGT (U/L)	160	39.2306	34	33.042	10	251	17.25
Tursiops truncatus	UNAM	CK (U/L)	155	126.219	118	38.2592	45	228	51
Tursiops truncatus	UNAM	Total Protein (g/L)	155	66.3032	66	4.41717	55	77	6
Tursiops truncatus	UNAM	Albumin (g/L)	158	41.6582	42	2.60272	34	48	3
Tursiops truncatus	UNAM	Globulin (g/L)	155	24.5161	25	3.52607	16	33	5
Tursiops truncatus	UNAM	A/G Ratio	156	1.70686	1.69	0.264194	1.08	2.36	0.345
Tursiops truncatus	UNAM	Calcium (mmol/L)	156	2.23987	2.225	0.150144	1.8	2.62	0.2
Tursiops truncatus	UNAM	Phosphorus (mmol/L)	158	1.35791	1.345	0.182181	0.95	1.82	0.265
Tursiops truncatus	UNAM	Ca/P Ratio	161	1.66118	1.66	0.283816	0.78	2.45	0.37
Tursiops truncatus	UNAM	Potassium (mmol/L)	162	3.38827	3.4	0.306328	2.7	4.7	0.4
Tursiops truncatus	UNAM	Sodium (mmol/L)	159	152.818	153	2.75326	144	161	4
Tursiops truncatus	UNAM	Chloride (mmol/L)	159	123.459	123	2.86565	115	131	3
Tursiops truncatus	UNAM	Bicarbonate (mmol/L)	156	27.7628	28	3.19094	19	35	4
Tursiops truncatus	UNAM	Anion Gap (mmol/L)	118	7.41864	7	3.58353	1	19	5
Tursiops truncatus	UNAM	Strong ion Ratio (mmol/L)	158	29.5	30	3.08221	22	36	5
Tursiops truncatus	UNAM	Osmolality (mOsm/kg)	158	315.006	315	6.41802	294	339	8
Tursiops truncatus	UNAM	Triglycerides (mmol/L)	154	0.652922	0.6	0.236604	0.2	1.2	0.3
Tursiops truncatus	UNAM	Iron (μmol/L)	154	29.9156	26	13.372	6	70	18.5
Tursiops truncatus	UNAM	Magnesium (mmol/L)	160	0.746875	0.76	0.11356	0.48	1.05	0.15
Tursiops truncatus	UNAM	Amylase (U/L)	152	5.09211	4	3.11024	1	13	3
Tursiops truncatus	UNAM	Lipase (U/L)	155	22.1097	22	10.937	2	52	17
Tursiops aduncus	AHDC	Hematocrit (%)	30	44.4	44	2.9314	38	49	3.75
Tursiops aduncus	AHDC	Hemoglobin (g/dL)	30	15.7367	15.8	0.923443	13.9	17.7	1.25
Tursiops aduncus	AHDC	RBC (mill/uL)	31	3.82258	3.8	0.269208	3.3	4.3	0.35
Tursiops aduncus	AHDC	MCV (fL)	31	116.839	117	4.50997	108	125	7.5
Tursiops aduncus	AHDC	MCH (pg)	30	41.2333	41	1.75545	38	45	2
Tursiops aduncus	AHDC	MCHC (g/dL)	29	35.3103	35	0.849514	34	37	1
Tursiops aduncus	AHDC	RDW (%)	30	14.1533	14.2	0.662146	12.9	15.5	0.925
Tursiops aduncus	AHDC	Reticulocyte Count (%)	26	3.15385	3.35	1.0812	0.9	5.3	1.45
Tursiops aduncus	AHDC	Absolute Reticulocyte Count (thou/uL)	27	123.4	121.9	41.6814	37.9	208.8	48.55
Tursiops aduncus	AHDC	Nucleated Red Blood Cells (/100 WBC)	43	0.139535	0	0.412968	0	2	0
Tursiops aduncus	AHDC	WBC (thou/uL)	30	5.24333	5.2	1.06048	3	7.9	1.125
Tursiops aduncus	AHDC	Segmented Neutrophils (thou/uL)	46	2.31326	2.4	1.45195	0.38	5.5	2.72
Tursiops aduncus	AHDC	Band Neutrophils (thou/uL)	46	0	0	0	0	0	0
Tursiops aduncus	AHDC	Lymphocytes(thou/uL)	45	0.729556	0.8	0.46614	0.13	2.1	0.75
Tursiops aduncus	AHDC	Monocytes (thou/uL)	46	0.156087	0.1	0.142197	0.01	0.5	0.17
Tursiops aduncus	AHDC	Eosinophils (thou/uL)	47	0.539787	0.5	0.453194	0.04	1.9	0.65
Tursiops aduncus	AHDC	Basophils (thou/uL)	45	0.000222222	0	0.00149071	0	0.01	0
Tursiops aduncus	AHDC	Platelet Count (thou/uL)	30	103.233	94.5	30.2047	59	161	46
Tursiops aduncus	AHDC	MPV (fL)	29	16.1069	16.4	1.98403	12.8	19.5	3.2
Tursiops aduncus	AHDC	TP-Ref (g/dL)	23	7.40435	7.4	0.535536	6.4	8.4	0.5
Tursiops aduncus	AHDC	Sodium (mEq/L)	47	156.894	157	1.96971	151	160	2
Tursiops aduncus	AHDC	Potassium (mEq/L)	46	3.37609	3.4	0.260926	2.6	3.9	0.275
Tursiops aduncus	AHDC	Chloride (mEq/L)	46	118.783	119	1.80016	115	122	2
Tursiops aduncus	AHDC	Bicarbonate (mEq/L)	45	24	24	1.53741	21	27	2
Tursiops aduncus	AHDC	Anion Gap (mEq/L)	47	17.6383	18	1.53829	14	20	2
Tursiops aduncus	AHDC	Na/K Ratio	44	45.9773	46	3.06889	39	53	4
Tursiops aduncus	AHDC	Urea Nitrogen (mg/dL)	45	46.8889	46	6.23852	35	60	9
Tursiops aduncus	AHDC	Creatinine (mg/dL)	46	1.56957	1.6	0.246639	1.1	2	0.4
Tursiops aduncus	AHDC	Calcium (mg/dL)	46	9.1913	9.2	0.345013	8.6	9.8	0.55
Tursiops aduncus	AHDC	Phosphate (mg/dL)	45	4.17333	4.2	0.511859	3.3	5.3	0.6
Tursiops aduncus	AHDC	Magnesium (mEq/L)	46	1.72391	1.75	0.163551	1.4	2	0.2
Tursiops aduncus	AHDC	Total Protein (g/dL)	45	6.45556	6.5	0.434613	5.7	7.6	0.6
Tursiops aduncus	AHDC	Albumin (g/dL)	47	4.64894	4.6	0.270966	4	5.1	0.5
Tursiops aduncus	AHDC	Globulin (g/dL)	44	1.78864	1.75	0.294299	1	2.4	0.4
Tursiops aduncus	AHDC	A/G Ratio	46	2.55435	2.6	0.466527	1.4	3.5	0.6
Tursiops aduncus	AHDC	Glucose (mg/dL)	47	88.5745	90	15.4227	62	119	25.5
Tursiops aduncus	AHDC	ALT (U/L)	44	71.7273	67	26.6496	26	129	34.25
Tursiops aduncus	AHDC	AST (U/L)	43	273.535	247	85.3085	162	464	147
Tursiops aduncus	AHDC	Alkaline Phosphatase (U/L)	45	713.6	610	365.599	309	1575	327
Tursiops aduncus	AHDC	GGT (U/L)	44	34.5	34	9.37959	19	59	13.75
Tursiops aduncus	AHDC	Total Bilirubin (mg/dL)	44	0.170455	0.2	0.0733882	0.1	0.3	0.1
Tursiops aduncus	AHDC	Direct Bilirubin (mg/dL)	47	0.0702128	0.1	0.0462267	0	0.1	0.1
Tursiops aduncus	AHDC	Indirect Bilirubin (mg/dL)	46	0.11087	0.1	0.0795215	0	0.3	0.1
Tursiops aduncus	AHDC	Amylase (U/L)	46	<3	<3	0	<3	<3	0
Tursiops aduncus	AHDC	Lipase (U/L)	45	6.4	7	1.62928	4	10	2
Tursiops aduncus	AHDC	Cholesterol (mg/dL)	46	149.783	146.5	33.8256	93	228	45.5
Tursiops aduncus	AHDC	Creatine Kinase (U/L)	45	131.733	128	32.7313	81	205	49
Tursiops aduncus	AHDC	LDH (U/L)	46	543.087	519.5	92.7515	356	715	133.5
Tursiops aduncus	AHDC	Iron (ug/dL)	45	155.022	146	35.0885	75	227	58
Tursiops aduncus	AHDC	TIBC (ug/dL)	44	352.182	350.5	68.485	215	516	68.25
Tursiops aduncus	AHDC	FE saturation (%)	45	44.1333	44	11.7852	21	70	16
Tursiops aduncus	AHDC	Lipemia	45	7.4	7	1.85129	3	11	1
Tursiops aduncus	AHDC	Hemolysis	44	12.7273	9	11.8545	2	69	9.5
Tursiops aduncus	AHDC	Icterus	47	0.106383	0	0.311661	0	1	0
Tursiops aduncus	AHDC	Triglycerides (mg/dL)	46	37.6957	36	11.3115	18	60	19
Tursiops aduncus	AHDC	Fibrinogen (mg/dL)	46	228.978	231	39.3664	159	306	67
Delphinapterus leucas	AHDC	Hematocrit (%)	21	49.4762	49	2.42114	45	54	3
Delphinapterus leucas	AHDC	Hemoglobin (g/dL)	19	19.7632	19.9	0.81664	18.3	20.8	1.25
Delphinapterus leucas	AHDC	RBC (mill/uL)	21	3.12857	3.1	0.195302	2.8	3.5	0.3
Delphinapterus leucas	AHDC	MCV (fL)	21	158.524	158	2.31558	154	162	4
Delphinapterus leucas	AHDC	MCH (pg)	19	63.8421	64	2.38661	59	68	2.5
Delphinapterus leucas	AHDC	MCHC (g/dL)	20	39.95	40	1.31689	36	42	1.25
Delphinapterus leucas	AHDC	RDW (%)	20	9.57	9.65	0.71311	8.4	10.7	1.025
Delphinapterus leucas	AHDC	Reticulocyte Count (%)	19	1.05263	1	0.332279	0.6	1.6	0.55
Delphinapterus leucas	AHDC	Absolute Reticulocyte Count (thou/uL)	19	32.6105	31.8	9.28589	18.8	47.2	16.75
Delphinapterus leucas	AHDC	Nucleated Red Blood Cells (/100 WBC)	21	0	0	0	0	0	0
Delphinapterus leucas	AHDC	WBC (thou/uL)	21	6.19048	6	1.02318	4.7	8.1	1.5
Delphinapterus leucas	AHDC	Segmented Neutrophils (thou/uL)	20	3.76	3.7	0.782304	2.5	5.2	0.7
Delphinapterus leucas	AHDC	Band Neutrophils (thou/uL)	20	0.015	0	0.0366348	0	0.1	0
Delphinapterus leucas	AHDC	Lymphocytes(thou/uL)	21	1.64286	1.8	0.624157	0.3	2.7	0.7
Delphinapterus leucas	AHDC	Monocytes (thou/uL)	20	0.295	0.3	0.153811	0	0.5	0.2
Delphinapterus leucas	AHDC	Eosinophils (thou/uL)	21	0.27619	0.3	0.170014	0	0.6	0.2
Delphinapterus leucas	AHDC	Basophils (thou/uL)	21	0.00952381	0	0.0300793	0	0.1	0
Delphinapterus leucas	AHDC	Platelet Count (thou/uL)	21	125.095	131	21.7	86	164	26
Delphinapterus leucas	AHDC	MPV (fL)	20	11.89	11.9	0.864444	10.2	13.9	0.975
Delphinapterus leucas	AHDC	TP-Ref (g/dL)	19	7.67895	7.7	0.311945	7.2	8.3	0.5
Delphinapterus leucas	AHDC	Sodium (mEq/L)	20	157.6	157.5	1.63514	154	160	2
Delphinapterus leucas	AHDC	Potassium (mEq/L)	21	3.80476	3.8	0.235534	3.4	4.2	0.4
Delphinapterus leucas	AHDC	Chloride (mEq/L)	20	116.5	116	1.70139	113	120	2.25
Delphinapterus leucas	AHDC	Bicarbonate (mEq/L)	21	26.6667	26	2.03306	24	30	3
Delphinapterus leucas	AHDC	Anion Gap (mEq/L)	21	17.8571	18	1.90488	14	21	2
Delphinapterus leucas	AHDC	Na/K Ratio	20	41.9	42	3.12713	37	49	3.25
Delphinapterus leucas	AHDC	Urea Nitrogen (mg/dL)	20	52.5	52	4.41886	45	60	4.25
Delphinapterus leucas	AHDC	Creatinine (mg/dL)	21	1.07143	1	0.228348	0.7	1.4	0.4
Delphinapterus leucas	AHDC	Calcium (mg/dL)	20	9.54	9.5	0.334664	8.9	10.2	0.45
Delphinapterus leucas	AHDC	Phosphate (mg/dL)	21	5.62857	5.7	0.572838	4.4	6.6	0.7
Delphinapterus leucas	AHDC	Magnesium (mEq/L)	21	1.82381	1.8	0.164027	1.5	2.1	0.2
Delphinapterus leucas	AHDC	Total Protein (g/dL)	20	6.675	6.65	0.32424	6	7.2	0.375
Delphinapterus leucas	AHDC	Albumin (g/dL)	21	4.57619	4.6	0.388465	3.5	5.3	0.3
Delphinapterus leucas	AHDC	Globulin (g/dL)	20	2.075	1.95	0.467777	1.4	3.5	0.4
Delphinapterus leucas	AHDC	A/G Ratio	19	2.26316	2.4	0.470473	1	2.8	0.45
Delphinapterus leucas	AHDC	Glucose (mg/dL)	21	91.5238	93	12.3597	70	114	13
Delphinapterus leucas	AHDC	ALT (U/L)	21	10.3333	9	3.89016	5	18	4
Delphinapterus leucas	AHDC	AST (U/L)	19	64.7368	65	9.01753	48	88	11
Delphinapterus leucas	AHDC	Alkaline Phosphatase (U/L)	20	102.25	94.5	40.3066	51	189	61
Delphinapterus leucas	AHDC	GGT (U/L)	19	15.1579	15	3.62496	7	20	5.5
Delphinapterus leucas	AHDC	Total Bilirubin (mg/dL)	21	0.00952381	0	0.0300793	0	0.1	0
Delphinapterus leucas	AHDC	Direct Bilirubin (mg/dL)	21	0	0	0	0	0	0
Delphinapterus leucas	AHDC	Indirect Bilirubin (mg/dL)	21	0.00952381	0	0.0300793	0	0.1	0
Delphinapterus leucas	AHDC	Amylase (U/L)	21	<3	<3	NA	<3	3	NA
Delphinapterus leucas	AHDC	Lipase (U/L)	21	5.42857	6	0.810643	4	7	1
Delphinapterus leucas	AHDC	Cholesterol (mg/dL)	21	196.571	200	28.8003	143	243	38
Delphinapterus leucas	AHDC	Creatine Kinase (U/L)	20	134.05	128.5	49.7112	33	229	68.25
Delphinapterus leucas	AHDC	LDH (U/L)	20	236.2	226.5	40.46	173	317	46.25
Delphinapterus leucas	AHDC	Iron (ug/dL)	19	241.947	233	64.2032	93	337	78
Delphinapterus leucas	AHDC	TIBC (ug/dL)	20	548.85	564	89.1783	364	733	98.25
Delphinapterus leucas	AHDC	FE saturation (%)	20	45.2	48	12.4503	23	66	16.75
Delphinapterus leucas	AHDC	Lipemia	20	9.65	9.5	2.1095	6	13	4
Delphinapterus leucas	AHDC	Hemolysis	21	33.3333	28	16.5811	8	56	32
Delphinapterus leucas	AHDC	Icterus	21	0	0	0	0	0	0
Delphinapterus leucas	AHDC	Triglycerides (mg/dL)	20	150	147	40.921	63	220	54.25
Delphinapterus leucas	AHDC	Fibrinogen (mg/dL)	20	98.95	96.5	17.7541	68	134	12.25
Lagenorhynchus obliquidens	AHDC	Hematocrit (%)	8	49.5	50	2.13809	46	53	2.25
Lagenorhynchus obliquidens	AHDC	Hemoglobin (g/dL)	8	17.7	17.65	1.06503	15.5	19.1	0.875
Lagenorhynchus obliquidens	AHDC	RBC (mill/uL)	8	5.3125	5.2	0.322656	5	5.9	0.45
Lagenorhynchus obliquidens	AHDC	MCV (fL)	9	92.5556	92	4.30439	87	100	6
Lagenorhynchus obliquidens	AHDC	MCH (pg)	9	33.1111	33	1.61589	30	35	2
Lagenorhynchus obliquidens	AHDC	MCHC (g/dL)	9	35.7778	36	0.971825	34	37	1
Lagenorhynchus obliquidens	AHDC	RDW (%)	9	13.1889	13.2	0.31798	12.7	13.8	0
Lagenorhynchus obliquidens	AHDC	Reticulocyte Count (%)	8	2.25	2.4	0.590399	1.4	3	0.95
Lagenorhynchus obliquidens	AHDC	Absolute Reticulocyte Count (thou/uL)	8	123.475	128.95	30.9586	70.1	160	36.85
Lagenorhynchus obliquidens	AHDC	Nucleated Red Blood Cells (/100 WBC)	9	0.555556	0	0.881917	0	2	1
Lagenorhynchus obliquidens	AHDC	WBC (thou/uL)	9	3.61111	3.7	1.12965	1.8	5.3	1.2
Lagenorhynchus obliquidens	AHDC	Segmented Neutrophils (thou/uL)	9	1.73333	1.3	0.973396	0.6	3.2	1.5
Lagenorhynchus obliquidens	AHDC	Band Neutrophils (thou/uL)	9	0	0	0	0	0	0
Lagenorhynchus obliquidens	AHDC	Lymphocytes(thou/uL)	9	0.8	0.7	0.357071	0.3	1.5	0.4
Lagenorhynchus obliquidens	AHDC	Monocytes (thou/uL)	9	0.111111	0.1	0.0600925	0	0.2	0
Lagenorhynchus obliquidens	AHDC	Eosinophils (thou/uL)	9	0.911111	0.9	0.257121	0.4	1.2	0.3
Lagenorhynchus obliquidens	AHDC	Basophils (thou/uL)	9	0.0333333	0	0.05	0	0.1	0.1
Lagenorhynchus obliquidens	AHDC	Platelet Count (thou/uL)	9	149.667	152	37.276	91	223	23
Lagenorhynchus obliquidens	AHDC	MPV (fL)	9	13.2444	13	1.05725	11.9	15.2	1.2
Lagenorhynchus obliquidens	AHDC	TP-Ref (g/dL)	9	6.8	6.7	0.364005	6.2	7.5	0.3
Lagenorhynchus obliquidens	AHDC	Sodium (mEq/L)	9	158.889	159	1.16667	157	160	2
Lagenorhynchus obliquidens	AHDC	Potassium (mEq/L)	8	3.175	3.2	0.0707107	3.1	3.3	0.1
Lagenorhynchus obliquidens	AHDC	Chloride (mEq/L)	9	115.333	116	1.87083	113	118	3
Lagenorhynchus obliquidens	AHDC	Bicarbonate (mEq/L)	8	30.5	30.5	1.19523	29	32	1.5
Lagenorhynchus obliquidens	AHDC	Anion Gap (mEq/L)	9	15.5556	16	1.66667	12	17	2
Lagenorhynchus obliquidens	AHDC	Na/K Ratio	9	49.3333	50	2.34521	44	52	2
Lagenorhynchus obliquidens	AHDC	Urea Nitrogen (mg/dL)	8	40.375	40	3.58319	35	46	4.5
Lagenorhynchus obliquidens	AHDC	Creatinine (mg/dL)	9	0.722222	0.7	0.148137	0.5	1	0.2
Lagenorhynchus obliquidens	AHDC	Calcium (mg/dL)	8	8.525	8.5	0.205287	8.3	8.9	0.25
Lagenorhynchus obliquidens	AHDC	Phosphate (mg/dL)	9	4.7	4.9	0.5	3.9	5.2	0.8
Lagenorhynchus obliquidens	AHDC	Magnesium (mEq/L)	9	1.68889	1.7	0.145297	1.5	1.9	0.2
Lagenorhynchus obliquidens	AHDC	Total Protein (g/dL)	9	6.04444	6.1	0.35746	5.6	6.6	0.4
Lagenorhynchus obliquidens	AHDC	Albumin (g/dL)	9	4.03333	4.1	0.291548	3.6	4.4	0.5
Lagenorhynchus obliquidens	AHDC	Globulin (g/dL)	9	2.01111	2.2	0.520683	1.3	2.6	0.7
Lagenorhynchus obliquidens	AHDC	A/G Ratio	9	2.17778	2	0.746287	1.4	3.3	1
Lagenorhynchus obliquidens	AHDC	Glucose (mg/dL)	9	100.889	102	12.5244	83	123	11
Lagenorhynchus obliquidens	AHDC	ALT (U/L)	9	123.111	98	58.0785	63	232	78
Lagenorhynchus obliquidens	AHDC	AST (U/L)	9	256.667	228	64.3972	210	377	36
Lagenorhynchus obliquidens	AHDC	Alkaline Phosphatase (U/L)	9	280.556	316	97.7178	160	403	155
Lagenorhynchus obliquidens	AHDC	GGT (U/L)	9	23.4444	24	4.74634	14	31	4
Lagenorhynchus obliquidens	AHDC	Total Bilirubin (mg/dL)	8	0	0	0	0	0	0
Lagenorhynchus obliquidens	AHDC	Direct Bilirubin (mg/dL)	8	0	0	0	0	0	0
Lagenorhynchus obliquidens	AHDC	Indirect Bilirubin (mg/dL)	9	0	0	0	0	0	0
Lagenorhynchus obliquidens	AHDC	Amylase (U/L)	9	<3	<3	0	<3	<3	0
Lagenorhynchus obliquidens	AHDC	Lipase (U/L)	9	5.55556	6	0.527046	5	6	1
Lagenorhynchus obliquidens	AHDC	Cholesterol (mg/dL)	9	156.667	162	16.4545	130	182	11
Lagenorhynchus obliquidens	AHDC	Creatine Kinase (U/L)	9	158	159	23.7276	134	204	22
Lagenorhynchus obliquidens	AHDC	LDH (U/L)	8	575.25	573	54.9097	479	675	37
Lagenorhynchus obliquidens	AHDC	Iron (ug/dL)	8	161.5	165.5	40.9285	106	220	59.25
Lagenorhynchus obliquidens	AHDC	TIBC (ug/dL)	9	365	356	43.715	311	436	72
Lagenorhynchus obliquidens	AHDC	FE saturation (%)	9	49.6667	45	18.0693	28	85	11
Lagenorhynchus obliquidens	AHDC	Lipemia	9	4.88889	5	1.76383	3	8	3
Lagenorhynchus obliquidens	AHDC	Hemolysis	9	20.3333	13	16.5378	4	53	13
Lagenorhynchus obliquidens	AHDC	Icterus	9	0	0	0	0	0	0
Lagenorhynchus obliquidens	AHDC	Triglycerides (mg/dL)	8	47.625	48.5	15.0042	33	80	13.25
Lagenorhynchus obliquidens	AHDC	Fibrinogen (mg/dL)	9	151.333	154	27.2672	116	193	39
